# Supplementary material for: Clinical Application of Chinese Herbal Injection for Cancer Care: Evidence-Mapping of the Systematic Reviews, Meta-analyses, and Randomized Controlled Trials
Source: Front Pharmacol. 2021 May 7;12:666368. doi: 10.3389/fphar.2021.666368 (PMC8138123; doi:10.3389/fphar.2021.666368)
Supplement: Supplementary file 1 [file Table2.xlsx]

## Sheet: Supplementary Table 2
Supplementary Table 2 Clinical characteristics and outcomes of included systematic reviews and meta-analyses
Basic information		Population			Control	Intervention			Survival and tumor response (0:not reported,1:beneficial effect,2:no significant effect,3:harmful effect)								Quality of life			Symptoms and syndroms of cancer itself				Side-effects of standard therapy														Myelosuppression					Immune function
Study ID	Title	Numbers of included trials	Numbers of included participants	Cancer type	Control types	Drug administration route of TCM injection	Dosage of herbal injection	Duration (days)	Overall survival-one year	Overall survival-two year	Overall survival-three year	Progression free survival (PFS)	Disease free survival(DFS)	ORR	DCR	Tumor marker	KPS scores	ECOG scores	Other scale for quality of life	Fatigue	Cancer pain	Cancer fever	Weight loss	Radiation pneumonitis	Radiation esophagitis	Radiation enteritis	Nausea and vomiting	Peripheral neurotoxicity	Diarrhea	Constipation	Alopecia	Phlebitis	Mucositis	Rash	Cardiotoxicity	Liver dysfunction	Renal dysfunction	Leukopenia	Neutropenia	Thrombocytopenia	Anemia	Erythrocytopenia	CD3 level	CD4 level	CD8 level	CD4/CD8	NK cell level	Other adverse events
ZhengJW 2017	Meta-analysis on the Ｒandomized Controlled Trials of Compound Kushen Injection in the Treatment of Liver Carcinoma	11	875	Liver cancer	TACE	Intravenous drip	15-30ml	14-75	0	0	0	0	0	1	0	0	1	0	0	0	0	1	0	0	0	0	0	0	0	0	0	0	0	0	0	1	0	0	0	0	0	0	0	0	0	0	0	0
ZhangDM 2011	Systematic review of Yanshu injection plus vinorelbine and cisplatin treatment of non-small cell lung cancer	10	726	Lung cancer	Chemotherapy	Not reported	16-30ml	10-21	0	0	0	0	0	1	0	0	1	0	0	0	1	0	0	0	0	0	0	0	0	0	0	0	0	0	0	0	0	1	0	0	0	0	0	0	0	0	0	0
ZhangD 2016	Meta-analysis of Compound Matrine Injection Plus FOLFOX Chemotherapy Ｒegimen in Treatment of Colorectal Carcinoma	26	2269	Colorectal cancer	Chemotherapy	Not reported	15-40ml	14-84	0	0	0	0	0	1	0	0	1	0	0	0	0	0	0	0	0	0	1	0	0	0	0	0	0	0	0	0	0	1	0	0	0	0	0	0	0	0	0	0
ShenFF2019	Meta-analysis of Compound kushen Injection Combined with Radiotherapy for Bone Metastasis of Malignant Tumors	10	680	Bone metastasis	Chemotherapy	Not reported	Not reported	10-40	1	0	0	0	0	0	0	0	1	0	0	0	1	0	0	0	0	0	0	0	0	0	0	0	0	0	0	0	0	1	0	0	0	0	0	0	0	0	0	0
FuFM 2018	Meta-analysis the Effect of Fufangkushen Injection Combined with Chemotherapy on Immune Function in Patients with Breast Cancer	9	655	Breast cancer	Chemotherapy	Intravenous drip	Not reported	Not reported	0	0	0	0	0	0	0	0	0	0	0	0	0	0	0	0	0	0	0	0	0	0	0	0	0	0	0	0	0	0	0	0	0	0	0	1	试验组CD8显著高于对照组	1	0	0
ChenM 2019	Systematic Evaluation of Compound Kushen Injection Combined with Chemotherapy in the Treatment of Non-Small Cell Lung Cancer Based on Meta-analysis	19	1539	Lung cancer	Chemotherapy	Not reported	12-60ml	16-84	0	0	0	0	0	1	0	0	1	0	0	0	0	0	0	0	0	0	0	0	0	0	0	0	0	0	0	0	0	1	0	0	0	0	0	0	0	0	0	0
YuanNJ 2017	The efficacy of compound kushen injection in preventing and treating radiation-induced oral mucositis: A systematic review and meta-analysis	18	1647	Head and neck cancer	Radiotherapy alone or chemoradiotherapy	Intravenous drip	15-30ml	35-63	0	0	0	0	0	1	0	0	1	0	0	0	0	0	0	0	0	0	0	0	0	0	0	0	1	0	0	0	0	0	0	0	0	0	0	0	0	0	0	2
BaoYJ 2014	A systematic review and meta-analysis on the use of traditional Chinese medicine compound kushen injection for bone cancer pain	7	521	Not limited	Radiotherapy and conventional therapy for cancer pain	Not reported	12-30ml	NR	0	0	0	0	0	0	0	0	1	0	0	0	1	0	0	0	0	0	1	0	0	0	0	0	0	0	0	0	0	1	0	0	0	0	0	0	0	0	0	0
ChenHW 2020	Compound Kushen injection combined with platinum-based chemotherapy for stage III/IV non-small cell lung cancer: A meta-analysis of 37 RCTs following the PRISMA guidelines	37	3272	Lung cancer	Chemotherapy	Not reported	Not reported	Not reported	1	0	0	0	0	1	1	0	1	0	0	0	0	0	0	0	0	0	1	0	1	0	1	0	1	0	0	2	2	1	0	1	1	0	0	0	0	0	0	0
HaoTT 2015	Systematic review and Meta-analysis of Shenqi Fuzheng injection combined with first-line chemotherapy for non-small cell lung cancer	43	3433	Lung cancer	Chemotherapy	Intravenous drip	Not reported	Not reported	0	0	0	0	0	1	1	0	1	0	0	0	0	0	0	0	0	0	0	0	0	0	0	0	0	0	0	0	0	1	0	1	0	0	0	1	2	1	1	0
LiuSY 2019	Shenqi Fuzheng Injection in the Treatment of Breast Cancer: A Meta-analysis of Randomized Controlled Trials	31	2543	Breast cancer	Chemotherapy	Not reported	250ml	14-63	0	0	0	0	0	1	0	0	1	0	0	1	0	0	0	0	0	0	1	0	0	0	1	0	0	0	1	1	1	1	0	1	2	0	2	1	2	1	1	0
MengFX 2020	Shenqi Fuzheng Injection (参芪扶正注射液) Combined with Chemotherapy for Acute Leukemia: A Meta-Analysis	14	1088	hematological malignancy	Chemotherapy	Not reported	250ml	14-30	0	0	0	0	0	1	0	0	0	0	0	0	0	0	0	0	0	0	1	0	0	0	0	0	0	0	1	0	0	0	0	0	0	0	0	0	0	0	0	Infection 1, bleeding 1, sweating 1
LongYY 2019	Effect of Shenqi fuzheng injection for cardiotoxicity caused by anthracyclines:a meta analysis	8	486	Not limited	Chemotherapy	Not reported	Not reported	Not reported	0	0	0	0	0	0	0	0	0	0	0	0	0	0	0	0	0	0	0	0	0	0	0	0	0	0	LVEF decreased 1, ECG abnormalities 1, ECG ST-T changes 1, BNP increased 1, CK-MB increased 2	0	0	0	0	0	0	0	0	0	0	0	0	0
ShengL 2013	Shenqi fuzheng jinjection adjuvant chemotherapy for advanced non-small cell lung canver: a systematic reivew	38	2598	Lung cancer	Chemotherapy	Not reported	250ml	14-64	0	0	0	0	0	2	0	0	1	0	0	1	0	2	0	0	0	0	0	2	0	0	2	2	0	0	0	2	2	1	0	1	1	0	0	0	0	0	0	0
WuJH 2019	Systematic review of Shenqi Fuzheng Injection combined with chemotherapy for treatment of breast cancer	20	2095	Breast cancer	Chemotherapy	Not reported	Not reported	8-126	0	0	0	0	0	1	0	0	1	0	0	0	0	0	0	0	0	0	0	0	0	0	1	0	0	0	1	1	1	1	0	1	0	0	1	1	2	1	0	0
ZhangJF 2019	Effect of Shenqi Fuzheng Injection Combined with Chemotherapy on Immune Function in Patients with Advanced Gastric Cancer: A Meta-analysis	8	629	gastric cancer	Chemotherapy	Not reported	Not reported	Not reported	0	0	0	0	0	0	0	0	0	0	0	0	0	0	0	0	0	0	0	0	0	0	0	0	0	0	0	0	0	0	0	0	0	0	1	1	0	1	1	0
ZhangSN 2018	Shenqifuzheng Injection Combined with Conventional Chemotherapy in Treatment of Non-small Cell Lung Cancer: Meta-analysis	41	3189	Lung cancer	Chemotherapy	Not reported	Not reported	20-112	0	0	0	0	0	1	0	0	1	0	0	0	0	0	0	0	0	0	1	0	0	0	0	0	0	0	0	0	0	1	0	1	1	0	1	1	2	总1	总1	0
ChenWH 2018	Efficacy and Safety of Aidi Injection Combined with Transcatheter Arterial Chemoembolization on Primary Hepatic Carcinoma: A Systematic Review and Meta-Analysis	22	1611	Liver cancer	TACE	Not reported	Not reported	12-168	1	1	0	0	0	1	0	0	1	0	0	0	0	0	0	0	0	0	0	0	0	0	0	0	0	0	0	1	0	1	0	0	0	0	1	1	0	0	0	0
ZhaoHY 2016	Assessment on the Efficacy and Safety of Aidi Injection Combined with Vinorelbine and Cisplatin for Treatment of Advanced Nonsmall Cell Lung Cancer	12	1012	Lung cancer	Chemotherapy	Not reported	40-100ml	21-84	0	0	0	0	0	1	0	0	1	0	0	0	0	0	0	0	0	0	1	0	0	0	0	0	0	0	0	0	0	1	0	1	2	0	0	0	0	0	0	0
ZhengX 2018	Clinical efficacy and safety of Aidi injection plus paclitaxel-based chemotherapy for advanced non-small cell lung cancer: A meta-analysis of 31 randomized controlled trials following the PRISMA guidelines.	31	2058	Lung cancer	Chemotherapy	Not reported	50-100ml	21-112	0	0	0	0	0	1	1	0	1	0	0	0	0	0	0	0	0	0	0	2	0	0	2	0	0	0	0	1	2	0	1	1	2	0	0	0	0	0	0	0
LiWX 2019	A Meta-analysis of efcacy and safety of the Aidi injection plus FOLFIRI on advanced colorectal cancer	8	653	Colorectal cancer	Chemotherapy	Not reported	50-100ml	28-56	0	0	0	0	0	2	1	0	1	0	0	0	0	0	0	0	0	0	0	0	1	0	0	0	0	0	0	0	0	1	0	0	0	0	0	0	0	0	0	0
ZhangD 2017	Meta-analysis on the randomized Controlled Trials of Aidi Injection Treating for Colorectal Cancer	12	932	Colorectal cancer	Chemotherapy	Not reported	50-100ml	14-126	0	0	0	0	0	1	0	0	1	0	0	0	0	0	0	0	0	0	1	1	0	0	0	0	0	0	0	0	0	1	0	1	0	0	1	1	0	0	1	0
LinKP 2014	Thanscatheter artierial chemoembolzation combined with kang’ai injection in the treatment of primary liver cancer: a Meta analysis	9	577	Liver cancer	TACE	Not reported	30-60ml	20-45	0	0	0	0	0	2	1	0	1	0	0	0	1	2	0	0	0	0	0	2	0	0	0	0	0	0	0	1	2	1	0	2	1	0	0	0	0	0	0	0
MaX 2019	Meta-analysis of Kangai injection combined with TACE in treating primary hepatic carcinoma	12	747	Liver cancer	TACE	Not reported	30-60ml	20-60	0	0	0	0	0	1	0	0	1	0	0	0	1	2	0	0	0	0	0	2	0	0	0	0	0	0	0	1	2	1	0	2	1	0	1	1	3	0	1	0
ZhangD 2016	Systematic Ｒeview of Kang’ai Injection Plus Chemotherapy in the Treatment of Gastric Carcinoma	16	1241	gastric cancer	Chemotherapy	Not reported	40-60ml	28-126	0	0	0	0	0	1	0	0	1	0	0	0	0	0	0	0	0	0	0	1	0	0	1	0	0	0	0	1	1	1	0	1	0	0	1	1	0	0	0	0
ZhangD 2017	Meta-analysis on the randomized Controlled Trials of Kangai Injection Treating for Colorectal Cancer	13	952	Colorectal cancer	Chemotherapy	Not reported	40-60ml	10-168	0	0	0	0	0	1	0	0	1	0	0	0	0	0	0	0	0	0	0	1	1	0	0	0	0	0	0	1	0	1	0	1	0	0	0	0	0	0	0	0
Hailang H 2020	The effect of kanglaite injection in combination with gefitinib versus gefitinib alone in patients with nonsmall cell lung cancer: A meta-analysis	7	554	Lung cancer	Targeting therapy	Not reported	100-200ml	30-90	0	0	0	0	0	1	0	0	1	0	0	0	0	0	0	0	0	0	0	0	2	0	0	0	0	2	0	2	0	0	0	0	0	0	2	1	2	1	1	0
HuangXM 2020	Kanglaite injection plus platinum-based chemotherapy for stage III/IV non-small cell lung cancer: A meta-analysis of 27 RCTs	27	2243	Lung cancer	Chemotherapy	Not reported	Not reported	Not reported	1	0	0	0	0	1	1	0	1	0	0	0	0	0	0	0	0	0	0	2	0	0	2	0	0	0	0	2	0	0	0	0	2	0	0	1	0	1	0	0
LiJ 2020	Efficacy and safety of Kanglaite injection combined with first-line platinum-based chemotherapy in patients with advanced NSCLC: a systematic review and meta-analysis of 32 RCTs	32	2577	Lung cancer	Chemotherapy	Not reported	60-300ml	Not reported	0	0	0	Median survival rate1	0	1	1	0	1	0	0	0	0	0	0	0	0	0	1	0	0	0	0	0	0	0	0	0	0	1	0	0	0	0	0	0	0	0	0	0
SongQ 2020	Kanglaite injection plus fluorouracil-based chemotherapy on the reduction of adverse effects and improvement of clinical effectiveness in patients with advanced malignant tumors of the digestive tract: A meta-analysis of 20 RCTs following the PRISMA guidelines	20	1339	Colorectal cancer, esophageal cancer, stomach cancer	Chemotherapy	Not reported	100-200ml	10-105	0	0	0	0	0	1	1	0	1	0	0	0	0	0	0	0	0	0	1	1	1	0	0	0	2	0	0	1	0	1	1	1	1	0	0	0	0	0	0	0
WenJX 2020	Kanglaite Injection Combined with Chemotherapy versus Chemotherapy Alone for the Improvement of Clinical Efficacy and Immune Function in Patients with Advanced Non-Small-Cell Lung Cancer: A Systematic Review and Meta-Analysis	25	2151	Lung cancer	Chemotherapy	Not reported	100-200ml	Not reported	0	0	0	0	0	1	1	0	1	0	0	0	0	0	0	0	0	0	1	0	0	0	0	0	0	0	0	0	0	1	1	1	1	0	1	1	2	1	1	0
LiuXX 2017-NP	Meta analysis on the application of KLT adjuvant chemotherapy in lung cancer	35	2634	Lung cancer	Chemotherapy	Not reported	100-600ml	10-84	1	0	0	0	0	1	1	0	1	0	0	0	0	0	0	0	0	0	1	2	0	0	1	1	0	0	2	2	2	1	0	1	2	0	1	1	1	2	0	0
LiuXX 2017-GP	/	/	/	/	/	/	/	/	1	2	0	0	0	1	1	0	1	0	0	0	0	0	0	0	0	0	1	2	0	0	1	0	0	2	2	1	2	1	0	1	1	0	1	1	1	1	0	0
LiuXX 2017-TP	/	/	/	/	/	/	/	/	2	0	0	0	0	1	1	0	1	0	0	0	0	2	0	0	0	0	1	0	0	0	2	2	0	0	2	2	2	1	0	2	1	0	1	1	2	1	1	0
MaC 2013	Systematic review of gefitinib combined with kanglaite injection in treatment of advanced non-small cell lung cancer	2	61	Lung cancer	Targeting therapy	Not reported	100-200ml	Not reported	0	0	0	0	0	2	0	0	1	0	0	0	0	0	0	0	0	0	0	0	0	0	0	0	0	0	0	2	0	0	0	0	0	0	0	0	0	0	0	0
MaYF 2017	Meta-analysis of kanglaite combined with chemotherapy for advanced gastric cancer	10	747	gastric cancer	Chemotherapy	Intravenous drip and peritoneal perfusion	200ml	8-56	0	0	0	0	0	1	0	0	0	0	0	0	0	0	0	0	0	0	0	0	0	0	0	0	0	0	0	1	0	1	0	0	0	0	0	0	0	0	0	0
WenHY 2017	Kanglaite Injection Combined with Chemotherapy for the Treatment of Advanced Non-small Cell Lung Carcinoma: Evidence from a Systematic Ｒeview and Meta-Analysis	12	1143	Lung cancer	Chemotherapy	Not reported	Not reported	21-84	0	0	0	0	0	1	0	0	1	0	0	0	0	0	0	0	0	0	0	0	0	0	0	0	0	0	0	0	0	1	0	1	0	0	0	0	0	0	0	0
YanXL 2013	Meta － analysis of Kanglaite Injection Combined with NP Regimen Chemotherapy for Advanced Non － small Cell Lung Cancer	10	687	Lung cancer	Chemotherapy	Not reported	100-200ml	Not reported	0	0	0	0	0	1	0	0	1	0	0	0	0	0	1	0	0	0	1	0	0	0	0	0	0	0	0	0	0	0	0	0	0	0	0	0	0	0	0	0
GanC 2018	Meta-analysis of efficacy and safety of chemotherapy combined with xiaoaiping injection in the treatment of esophageal cancer	8	469	esophageal cancer	Chemotherapy	Not reported	Not reported	Not reported	0	0	0	0	0	1	0	0	1	0	0	0	1	0	0	0	0	0	1	0	0	0	0	0	0	0	0	1	1	2	0	0	0	0	0	0	0	0	0	Dysphagia in esophagus cancer1
LinRT 2020	Efficacy and Safety of Xiaoaiping Injection Combined with Transcatheter Arterial Chemoembolization in Treatment of Primary Hepatic Carcinoma: A Meta － analysis	8	671	Liver cancer	TACE	Not reported	Not reported	Not reported	0	0	0	0	0	1	0	0	0	0	0	0	0	0	0	0	0	0	0	0	0	0	0	0	0	0	0	1	0	0	0	0	0	0	0	0	0	0	0	0
WuJR 2020	Effectiveness of Huachansu injection combined with chemotherapy for treatment of gastric cancer in China: a systematic review and Meta-analysis	14	976	gastric cancer	Chemotherapy	Not reported	10-50ml	28-112	0	0	0	0	0	1	0	0	1	0	0	0	0	0	0	0	0	0	2	0	2	0	0	0	0	0	0	0	0	1	0	0	0	0	0	0	0	0	0	0
DongZY 2019	Cinobufacini injection for moderate and advanced primary liver cancer: A systematic review and meta-analysis	11	728	Liver cancer	TACE	Not reported	Not reported	Not reported	1	1	0	0	0	1	2	0	1	0	0	0	0	0	0	0	0	0	0	0	0	0	0	0	0	0	0	0	0	0	0	0	0	0	0	0	0	0	0	0
LuoC 2015-chemo	Systematic Review of Cinobufacini Injection for Esophageal Cancer	7	566	esophageal cancer	Chemo or radiotherapy	Intravenous drip	20-40ml	21-45	2	0	0	0	0	1	0	0	2	0	0	0	0	0	0	0	0	0	0	0	0	0	0	0	0	0	0	0	0	2	0	0	0	0	0	0	0	0	0	0
LuoC 2015-radiotherapy	/	/	/	/	/	/	/	/	1	1	2	0	0	1	0	0	0	0	0	0	0	0	0	0	0	0	0	0	0	0	0	0	0	0	0	0	0	2	0	0	0	0	0	0	0	0	0	0
LuoC 2016-chemo	Systematic review of Cinobufacini Injection for Lung Cancer	17	1279	Lung cancer	Chemotherapy or chemotherapy with conventional therapy	Intravenous drip and thorax perfusion	Not reported	Not reported	2	1	2	0	0	1	0	0	1	0	0	0	1	0	0	0	0	0	2	0	0	0	0	3	0	0	0	0	0	2	0	1	0	0	0	0	0	0	0	0
LuoC 2016-chemo plus onventional therapy	/	/	/	/	/	/	/	/	2	1	1	0	0	1	0	0	1	0	0	0	0	0	0	0	0	0	2	0	0	0	0	3	0	0	0	0	0	2	0	1	0	0	0	0	0	0	0	0
XuY 2019	Meta-analysis of Cinobufacini Injection combined with platinum-contained first-line chemotherapy in treatment of non-small cell lung cancer	27	2125	Lung cancer	Chemotherapy	Not reported	10-30ml	8-30	1	1	0	0	0	1	0	0	1	0	0	0	1	0	0	0	0	0	1	0	0	0	1	0	0	0	0	0	0	1	0	1	0	0	0	0	0	0	0	0
WuJR 2018	Efficacy of Brucea javanica Oil Emulsion Injection Combined with the Chemotherapy for Treating Gastric Cancer: A Systematic Review and Meta-Analysis	13	912	gastric cancer	Chemotherapy	Not reported	20-30ml	14-30	0	0	0	0	0	1	0	0	0	0	0	0	0	0	0	0	0	0	1	2	1	0	0	0	2	0	0	0	2	1	0	0	0	0	0	0	0	0	0	0
WuJR 2019	Clinical Evaluation of Javanica Oil Emulsion Injection Combined with the Radiotherapy in the Treatment of Esophageal Cancer: A Systematic Review and Meta-Analysis	11	909	esophageal cancer	Radiotherapy	Not reported	20-50ml	18-49	1	1	0	0	0	1	0	0	0	0	0	0	0	0	0	0	1	0	2	0	0	0	0	0	0	0	0	0	0	1	0	1	1	0	0	0	0	0	0	0
XuW 2016	The Efficacy of Brucea javanica Oil Emulsion Injection as Adjunctive Therapy for Advanced Non-Small-Cell Lung Cancer: A Meta-Analysis	21	2234	Lung cancer	Chemotherapy	Not reported	10-40ml	Not reported	0	0	0	0	0	1	0	0	1	0	0	0	0	0	0	0	0	0	1	0	0	0	0	0	0	0	0	0	0	1	0	2	0	0	0	0	0	0	0	0
Penghu LY 2019	Systematic Evaluation of Javanica Oil Emulsion Injection Combined with Chemotherapy in the Treatment of Non-Small Cell Lung Cancer Based on Meta-analysis	18	1419	Lung cancer	Chemotherapy	Not reported	20-100ml	10-64	0	0	0	0	0	1	0	0	1	0	0	0	0	0	0	0	0	0	0	0	0	0	0	0	0	0	0	0	0	1	0	0	0	0	0	0	0	0	0	0
PengYY 2020	Meta Analysis of the Efficacy and Safety of Yadanzi Youru Injection(鸦胆子油乳注射液) Combined with Chemotherapy in the Treatment of Advanced Colorectal Cancer	16	1432	Colorectal cancer	Chemotherapy	Not reported	Not reported	20-168	0	0	0	0	0	1	0	0	1	0	0	0	0	0	0	0	0	0	1	0	2	0	2	0	2	0	2	2	2	1	0	1	2	0	0	0	0	0	0	0
Notes:dark green:beneficial effect; yellow, no significant effect; red, harmful effect. Zero, not reported.
